# Supplementary material for: Unraveling gut microbiome alterations and metabolic signatures in hereditary transthyretin amyloidosis
Source: Microbiol Spectr. 2025 May 23;13(7):e02302-24. doi: 10.1128/spectrum.02302-24 (PMC12210864; doi:10.1128/spectrum.02302-24)
Supplement: Supplemental tables — Tables S1 to S6. [file spectrum.02302-24-s0003.xlsx]

## Sheet: Table S1
Table S1. Baselines of the study population
	HC (N=22)	ATTR-v (N=13)	P-value
Age*	42.87(7.78)	54.00(11.63)	0.13
Male#	11(50.0)	5(38.5)	0.508
*mean ± SD, #n (%).
Age was compared by Student’s t-test. Sex was compared by χ2 test. Statistical analyses were performed using SPSS Statistics software, version 27.0 (SPSS Inc., Chicago, IL, USA).

## Sheet: Table S2
Table S2. Compositions of metabolite modules and significance of difference between groups
Module	ID	Annotation	P-value	Trend
M1	Com_7809_neg	N-Acetyl-DL-glutamic acid	<0.001	enriched in hATTR
	Com_5640_neg	Citric acid
	Com_3260_neg	1,2,3-cyclopropanetricarboxylic acid
	Com_1670_neg	D-(-)-Mannitol
	Com_4857_neg	2-Furoic acid
	Com_8459_neg	Ribulose-5-phosphate
	Com_7536_neg	N-Carbamyl-L-glutamic acid
	Com_1924_neg	β-D-Glucopyranuronic acid
	Com_7624_neg	Quinic acid
M2	Com_491_neg	L-Glutamic acid	0.016	enriched in HC
M3	Com_181_neg	Adrenic acid	0.001	enriched in HC
	Com_7362_neg	8(R)-Hydroxy-(5Z,9E,11Z,14Z)-eicosatetraenoic acid
	Com_34546_pos	2-Mercaptobenzothiazole
M4	Com_1496_neg	L-Aspartic acid	<0.001	enriched in HC
	Com_9375_neg	gamma-Glutamylglutamic acid
	Com_3104_neg	L-Glutamic acid monosodium salt
	Com_5401_neg	Υ-Aminobutyric acid (GABA)
	Com_32973_pos	α-Aspartylphenylalanine
	Com_35085_pos	Taurine
	Com_33318_pos	2-(2-amino-3-methylbutanamido)-3-phenylpropanoic acid
	Com_34839_pos	O-Aceyl-L-Serine
	Com_32148_pos	Phe-Phe
M5	Com_5345_neg	SM (d14:1/19:0)	0.002	enriched in hATTR
	Com_4867_neg	SM (d14:3/24:0)
	Com_320_neg	SM (d14:2/22:0)
	Com_20199_pos	SM (d14:0/22:2)
	Com_20869_pos	SM (d15:1/20:1)
M6	Com_8434_neg	(±)9(10)-EpOME	0.07	ns
M7	Com_1904_neg	7-Methylxanthine	<0.001	enriched in hATTR
	Com_2398_neg	Glyceraldehyde 3-phosphate diethyl acetal
	Com_4891_neg	N1-[2-oxo-6-(1H-pyrrol-1-yl)-2H-chromen-3-yl]acetamide
	Com_1711_neg	3-amino-1H-pyrazolo[4,3-c]pyridine-4,6-diol
	Com_4657_neg	Inosine
	Com_124_neg	Cyclo(glycyltryptophylprolylglycylvalylglycyl-β-hydroxytyrosyl)
M8	Com_859_neg	N-benzyl-3-(4-chlorophenyl)-4,5-dihydro-5-isoxazolecarboxamide	0.004	enriched in hATTR
	Com_8235_neg	Glyceraldehyde 3-phosphate
	Com_24_neg	Kojic acid
	Com_22_neg	LPC 18:2
	Com_730_neg	D-(-)-Glutamine
	Com_8759_neg	2,3-Dinor-8-epi-prostaglandin F2α
	Com_3897_neg	1-[(benzylideneamino)(phenyl)methyl]-2-naphthol
	Com_6961_neg	(3beta,9xi)-3-(beta-D-Glucopyranosyloxy)-14-hydroxycard-20(22)-enolide
	Com_8784_neg	Adenosine diphosphate ribose
M9	Com_3684_neg	(±)9-HpODE	<0.001	enriched in HC
	Com_32402_pos	3,3-dimethyl-1-[4-(trifluoromethoxy)phenyl]piperidine-2,6-dione
M10	Com_8828_neg	PEtOH (18:2-18:2)	0.046	enriched in hATTR
M11	Com_6146_neg	2-(2-carboxy-2-methylpropyl)-4,6-dimethylbenzoic acid	0.002	enriched in HC
	Com_34776_pos	2-Phenylpropionic acid
	Com_33976_pos	Stiripentol
	Com_34610_pos	1-(4-Methoxyphenyl)-2-propanone
	Com_33343_pos	3,3,5-trimethyl-3H,11H-pyrano[3,2-a]carbazole
M12	Com_91_neg	8Z,11Z,14Z-Eicosatrienoic acid	0.009	enriched in HC
	Com_133_neg	FAHFA (18:2/18:1)
	Com_58_neg	11(Z),14(Z)-Eicosadienoic acid
	Com_12_neg	α-Eleostearic acid
	Com_29690_pos	ACar 18:3
	Com_32285_pos	11(Z),14(Z),17(Z)-Eicosatrienoic acid
M13	Com_5381_neg	PEtOH (18:1-20:4)	0.012	enriched in HC
M14	Com_1178_neg	L-(+)-Tartaric acid	0.001	enriched in hATTR
	Com_33995_pos	Valylproline
	Com_33681_pos	3,4-dihydro-2H,6H-[1,3]thiazino[2,3-b]quinazolin-6-one
M15	Com_685_neg	11,12-Epoxy-(5Z,8Z,11Z)-icosatrienoic acid	<0.001	enriched in HC
	Com_277_neg	LPA 20:4
	Com_7423_neg	PC (2:0/18:3)
	Com_6174_neg	12-epi Leukotriene B4
	Com_6152_neg	LPS 20:4
	Com_3805_neg	(±)10(11)-EpDPA
	Com_2839_neg	Lysopa 16:0
	Com_25_neg	Arachidonic acid
	Com_3597_neg	Thromboxane B2
	Com_32361_pos	Eicosapentaenoic acid
	Com_33031_pos	3-methyl-5-oxo-5-(4-toluidino)pentanoic acid
	Com_33620_pos	Celestolide
	Com_18344_pos	PC (17:0/18:5)
	Com_31528_pos	16(R)-HETE
	Com_31239_pos	Diphenylamine
	Com_31975_pos	17(S)-HETE
	Com_31790_pos	Eicosapentaenoic acid ethyl ester
M16	Com_7922_neg	Lysope 16:0	<0.001	enriched in hATTR
	Com_9330_neg	4-phenyl-2-[(3-pyridylamino)methylidene]cyclohexane-1,3-dione
	Com_34082_pos	Norlidocaine
	Com_32335_pos	Noroxycodone-d3
	Com_22064_pos	Thymopentin
	Com_23619_pos	Adenosine5'-diphosphoglucose
	Com_33713_pos	1-(4-nitrophenyl)-1H-indole
	Com_33514_pos	Lidocaine N-oxide
	Com_30786_pos	ARH
	Com_31722_pos	Prostaglandin B2
	Com_34053_pos	N-(5-acetamidopentyl)acetamide
	Com_26433_pos	Lysopc 20:4
	Com_31637_pos	Bitertanol
	Com_33168_pos	ethyl 2-cyano-3-[(2-oxoazepan-3-yl)amino]acrylate
	Com_23616_pos	6-Sialyllactose
	Com_33154_pos	4-acetyl-4-(ethoxycarbonyl)heptanedioic acid
	Com_33320_pos	Feruloyl Putrescine
	Com_25502_pos	Milbemycin A4 oxime
	Com_34406_pos	N-METHYL (-)EPHEDRINE
	Com_26088_pos	α-Ergocryptine
	Com_34024_pos	3-(2-methylpropyl)-octahydropyrrolo[1,2-a]pyrazine-1,4-dione
	Com_30244_pos	2-(4,4-diphenyl-1-piperidinobuta-1,3-dienyl)phenyl acetate
	Com_31929_pos	2-[4-(tert-butyl)phenyl]-5-(2-nitrophenyl)-1,3,4-oxadiazole
M17	Com_262_neg	1-Palmitoyl-Sn-Glycero-3-Phosphocholine	0.013	enriched in HC
	Com_514_neg	LysoPC 18:0
M18	Com_1275_neg	PE (18:0e/22:6)	0.007	enriched in HC
	Com_20153_pos	PC (16:1e/17:1)
M19	Com_4721_neg	L-(+)-Arabinose	<0.001	enriched in hATTR
	Com_1669_neg	4-(octyloxy)benzoic acid
M20	Com_4228_neg	Royal jelly acid	0.004	enriched in HC
M21	Com_2584_neg	L-Malate	0.039	enriched in hATTR
M22	Com_1522_neg	PA (16:0/18:1)	0.007	enriched in hATTR
	Com_27_neg	PC (16:0/18:1)
M23	Com_528_neg	PC (18:1/22:6)	0.06	ns
	Com_12773_pos	PC (20:3/20:4)
M24	Com_8625_neg	2-[6-(1H-benzo[d]imidazol-2-yl)-2-pyridyl]-1H-benzo[d]imidazole	0.035	enriched in hATTR
	Com_35185_pos	Creatinine
M25	Com_1489_neg	13Z,16Z-Docosadienoic Acid	0.065	ns
M26	Com_2006_neg	dCMP	0.018	enriched in hATTR
M27	Com_6373_neg	(+)-alpha-Lipoic acid	0.005	enriched in hATTR
	Com_3543_neg	cis-Aconitic acid
	Com_28636_pos	5-Methyltetrahydrofolic acid
M28	Com_1979_neg	L-Threonic acid	0.007	enriched in HC
M29	Com_4264_neg	Uridine 5'-Diphospho-N-Acetylgalactosamine	0.007	enriched in hATTR
M30	Com_9369_neg	N1-cyclohexyl-4-(4-fluorobenzyl)-1,4-diazepane-1-carbothioamide	<0.001	enriched in HC
M31	Com_35_neg	PC (18:0/20:4)	0.004	enriched in HC
	Com_14840_pos	PC (19:2/19:2)
	Com_15056_pos	PC (18:4e/21:2)
M32	Com_1051_neg	D-Threose	0.002	enriched in hATTR
	Com_16661_pos	PC (18:3e/20:5)
M33	Com_6371_neg	Cyclamic acid	0.002	enriched in hATTR
M34	Com_707_neg	SM (d14:2/24:0)	0.218	ns
M35	Com_3114_neg	LPG 18:1	0.002	enriched in hATTR
	Com_1383_neg	LPE 22:5
	Com_286_neg	LPE 22:6
M36	Com_3942_neg	trans-Petroselinic Acid	0.007	enriched in hATTR
M37	Com_8386_neg	Bisphenol A	0.009	enriched in hATTR
M38	Com_8792_neg	Methyl EudesMate	<0.001	enriched in hATTR
	Com_34397_pos	5,8-dihydroxy-10-methyl-5,8,9,10-tetrahydro-2H-oxecin-2-one
	Com_33496_pos	methyl 2-(2-acetyl-4,5-dimethoxyphenyl)acetate
	Com_34935_pos	4-Hydroxybenzoic acid
	Com_33058_pos	3-(5,7-dimethoxy-4-oxo-4H-chromen-2-yl)propanoic acid
	Com_33364_pos	3-(3,4,5-trimethoxyphenyl)propanoic acid
	Com_34613_pos	Phenylpyruvic acid
M39	Com_34852_pos	DL-Lysine	0.01	enriched in HC
	Com_35048_pos	D-(+)-Pipecolinic acid
M40	Com_31190_pos	Cortisol	<0.001	enriched in HC
	Com_31232_pos	Cortisone
M41	Com_34465_pos	Indole-3-acetic acid	0.032	enriched in HC
	Com_34486_pos	Camptothecin
	Com_35056_pos	Gramine
M42	Com_30607_pos	Di(2-ethylhexyl) phthalate	0.035	enriched in HC
M43	Com_35120_pos	2,6-Xylidine	0.004	enriched in hATTR
M44	Com_35232_pos	Choline	0.005	enriched in HC
M45	Com_34612_pos	2-Hydroxycinnamic acid	0.018	enriched in HC
	Com_34377_pos	L-Tyrosine
	Com_34139_pos	SDMA
M46	Com_34953_pos	Hypoxanthine	0.004	enriched in HC
M47	Com_34757_pos	Xanthine	0.004	enriched in HC
	Com_34030_pos	N1-isopropyl-2-(1H-2-pyrrolylcarbonyl)-1-hydrazinecarboxamide
	Com_32451_pos	Sphingosine (d18:1)
M48	Com_33682_pos	L-Cystine	0.007	enriched in hATTR
M49	Com_33543_pos	N1-(2,3-dihydro-1,4-benzodioxin-2-ylmethyl)-2,2-dimethylpropanamide	0.007	enriched in hATTR
M50	Com_34859_pos	2-Methylpentanedioic acid	0.008	enriched in hATTR
M51	Com_20064_pos	PC (18:5e/16:3)	<0.001	enriched in HC
	Com_18630_pos	N-(4-butyl-2-methylphenyl)-N'-[4-(4-methylpiperazino)phenyl]urea
	Com_14441_pos	PC (18:3e/22:6)
	Com_34424_pos	1-(6-methyl-3-pyridyl)ethan-1-one O1-ethyloxime hydrochloride
	Com_20511_pos	PC (16:3/16:3)
	Com_22521_pos	NADH
	Com_13712_pos	PC (20:4e/22:6)
	Com_17585_pos	PC (17:0/18:0)
	Com_26327_pos	LysoPC 20:2
	Com_17520_pos	L-Thyroxine
M52	Com_25497_pos	PC (14:1e/8:0)	0.009	enriched in hATTR
M53	Com_12892_pos	PC (22:6e/19:2)	0.148	ns
M54	Com_32823_pos	Vitamin A	0.002	enriched in HC
	Com_35157_pos	Valine
M55	Com_28699_pos	Testosterone undecanoate	<0.001	enriched in HC
	Com_34714_pos	gamma-Nonanolactone
	Com_34856_pos	L-Pyroglutamic acid
	Com_35081_pos	Pyrogallol
M56	Com_35022_pos	3-Methylindole	0.032	enriched in HC
M57	Com_28914_pos	ACar 20:4	0.002	enriched in HC
	Com_29637_pos	ACar 18:2
	Com_28856_pos	ACar 20:3
M58	Com_20102_pos	SM (d17:0/19:1)	0.005	enriched in hATTR
	Com_16954_pos	PC (18:1/18:2)
	Com_20573_pos	PC (15:0/16:0)
M59	Com_30554_pos	N-Arachidonoyl-L-serine	0.05	ns
	Com_31813_pos	XLR11 N-(2-fluoropentyl) isomer
	Com_32114_pos	ACar 10:1
M60	Com_18051_pos	PC (18:5/18:5)	0.014	enriched in HC
M61	Com_18821_pos	PC (18:4e/18:5)	0.005	enriched in HC
	Com_31205_pos	N'-[6-(tert-butyl)thieno[3,2-d]pyrimidin-4-yl]-4-methylbenzohydrazide
	Com_16804_pos	PC (18:1/18:1)
M62	Com_33909_pos	Gly-Phe	0.022	enriched in HC
M63	Com_32286_pos	delta8-Tenriched in HC-d9	0.046	enriched in HC
M64	Com_32846_pos	1-methyl-3,5-di(1-naphthylmethylidene)piperidin-4-one	<0.001	enriched in hATTR
M65	Com_28773_pos	ACar 20:1	0.009	enriched in hATTR
	Com_25808_pos	LPC 22:6
M66	Com_32615_pos	Asp-Phe methyl ester	<0.001	enriched in hATTR
M67	Com_17874_pos	PC (16:1e/20:1)	0.004	enriched in HC
	Com_30702_pos	PC (19:2/18:5)
M68	Com_30451_pos	Diosgenin	0.148	ns
M69	Com_16500_pos	PC (18:5e/20:2)	0.014	enriched in hATTR
M70	Com_34880_pos	trans-2-Butene-1,4-dicarboxylic Acid	0.006	enriched in HC
M71	Com_32602_pos	9-KODE	0.039	enriched in HC
M72	Com_18947_pos	PC (17:1/17:2)	0.002	enriched in HC
	Com_30864_pos	2-Arachidonoyl glycerol
M73	Com_33791_pos	tert-Butyl N-[1-(aminocarbonyl)-3-methylbutyl]carbamate	0.07	ns
M74	Com_19628_pos	PC (20:5e/13:1)	0.024	enriched in HC
M75	Com_28574_pos	4-methyl-5-(2-methyl-1,3-thiazol-4-yl)-4H-1,2,4-triazole-3-thiol	0.001	enriched in hATTR
M76	Com_30770_pos	N6-Succinyl Adenosine	0.007	enriched in hATTR
M77	Com_30936_pos	TKK	0.014	enriched in hATTR
M78	Com_18017_pos	PC (17:0/18:3)	0.06	ns
M79	Com_34157_pos	4-(allyloxy)-1,2-dihydroquinolin-2-one	0.096	ns
M80	Com_33769_pos	N-(6-methoxypyridin-3-yl)thiophene-2-carboxamide	0.032	enriched in hATTR
M81	Com_18672_pos	PC (17:0/17:1)	0.007	enriched in HC
M82	Com_32925_pos	1-[2-(2,5-dimethyl-1H-pyrrol-1-yl)-4-nitrophenyl]-1H-imidazole	0.148	ns
M83	Com_14233_pos	PC (22:3e/18:5)	0.012	enriched in hATTR
M84	Com_28342_pos	Limonin	<0.001	enriched in HC
	Com_31796_pos	Desoxycortone
M85	Com_26545_pos	ACar 26:1	0.018	enriched in hATTR
M86	Com_27667_pos	PC (14:0e/2:0)	0.029	enriched in HC
M87	Com_31999_pos	4-morpholino-6-phenylthieno[2,3-d]pyrimidine	0.016	enriched in HC
M88	Com_17738_pos	PC (17:0/18:1)	0.032	enriched in HC
M89	Com_13173_pos	PC (20:4/20:5)	0.055	ns
M90	Com_35023_pos	Creatine	0.035	enriched in HC
M91	Com_27802_pos	LPC 16:2	0.046	enriched in HC
M92	Com_32541_pos	(+/-)12(13)-DiHOME	0.01	enriched in HC
M93	Com_28177_pos	LPE 18:2	0.039	enriched in hATTR
	Com_28228_pos	LPE 18:3
	Com_31333_pos	MAG (18:2)
M94	Com_32043_pos	Pregnenolone	0.089	ns
M95	Com_17096_pos	PC (18:2/18:2)	0.096	ns
ns = not significant

## Sheet: Table S3
Table S3. Compositions of co-abundance groups and significance of difference between groups
CAGs	Species	P-value	Level
CAG1	s__Eubacterium sp. CAG:38	0.034	enriched in HC
	s__[Clostridium] fimetarium
	s__Ruminococcus sp. FC2018
CAG2	s__[Eubacterium] eligens	0.002	enriched in HC
	s__Firmicutes bacterium CAG:882
	s__Eubacterium eligens CAG:72
	s__Succinivibrio dextrinosolvens
	s__Faecalibacterium sp. CAG:82
	s__Clostridium sp. CAG:510
	s__Faecalibacterium sp. CAG:82-related_59_9
	s__Firmicutes bacterium CAG:534
	s__Selenomonas sp. AE3005
	s__Lachnospiraceae bacterium ND2006
CAG3	s__Bifidobacterium pseudocatenulatum	0.018	enriched in HC
	s__Bifidobacterium catenulatum
	s__Bifidobacterium pseudocatenulatum CAG:263
	s__Bifidobacterium merycicum
	s__Bifidobacterium moukalabense
	s__Bifidobacterium sp. N4G05
	s__Niameybacter massiliensis
CAG4	s__Eubacterium sp. CAG:252	0.02	enriched in HC
	s__Lachnospira pectinoschiza
	s__Eubacterium sp. CAG:76
	s__Lactobacillus rogosae
	s__Eubacterium sp. CAG76_36_125
CAG5	s__Mitsuokella jalaludinii	0.045	enriched in hATTR
CAG6	s__Clostridium sp. AT4	0.018	enriched in HC
CAG7	s__Clostridiales bacterium KLE1615	0.01	enriched in HC
	s__uncultured Lachnospira sp.
	s__Lachnospiraceae bacterium TF01-11
	s__Butyrivibrio crossotus
	s__Candidatus Handelsmanbacteria bacterium RIFCSPLOWO2_12_FULL_64_10
CAG8	s__Hungatella hathewayi	0.008	enriched in HC
CAG9	s__Dorea sp. CAG:105	0.026	enriched in HC
CAG10	s__Parabacteroides timonensis	0.024	enriched in hATTR
	s__Parabacteroides goldsteinii
	s__Parabacteroides sp. HGS0025
	s__Parabacteroides sp. Marseille-P3160
	s__Massilibacteroides vaginae
	s__Proteiniphilum acetatigenes
CAG11	s__Parabacteroides johnsonii	0.007	enriched in hATTR
	s__uncultured bacterium 25H09
	s__Bacteroides pyogenes
	s__Bacteroides reticulotermitis
CAG12	s__Flavonifractor plautii	0.006	enriched in hATTR
	s__Ruthenibacterium lactatiformans
	s__Holdemania filiformis
	s__Clostridiales bacterium VE202-03
	s__Clostridium sp. ATCC BAA-442
	s__Flavonifractor sp. An135
	s__Clostridiales bacterium CHKCI006
	s__Clostridia bacterium UC5.1-2H11
	s__Oscillibacter sp. KLE 1728
	s__[Clostridium] ultunense
CAG13	s__butyrate-producing bacterium SS3_4	<0.001	enriched in HC
	s__Clostridium sp. CAG:81
CAG14	s__Alistipes sp. HGB5	0.005	enriched in hATTR
	s__Alistipes sp. CAG:157
	s__Alistipes sp. 58_9_plus
	s__Lutibacter agarilyticus
CAG15	s__Erysipelatoclostridium ramosum	0.008	enriched in hATTR
	s__Bacteroides sp. 1_1_6
CAG16	s__Clostridium sp. CAG:356	0.049	enriched in hATTR
	s__Clostridium sp. CAG:245
	s__Clostridium sp. CAG:798
	s__Desnuesiella massiliensis
	s__Desulfitobacterium metallireducens
CAG17	s__Haemophilus parainfluenzae	0.049	enriched in HC
CAG18	s__Bacteroides sp. KFT8	0.003	enriched in HC
CAG19	s__Lactobacillus ruminis CAG:367	0.011	enriched in hATTR
CAG20	s__Candidatus Stoquefichus sp. SB1	0.01	enriched in hATTR
	s__Prevotella sp. P5-125
CAG21	s__Parabacteroides sp. CAG:2	0.016	enriched in hATTR
	s__Bacteroides sp. 2_1_33B
CAG22	s__Atopobium fossor	0.057	ns
CAG23	s__Eggerthella sp. 1_3_56FAA	0.045	enriched in hATTR
CAG24	s__Gemmiger sp. An87	0.049	enriched in HC
CAG25	s__bacterium LF-3	0.034	enriched in hATTR
CAG26	s__Parabacteroides sp. Marseille-P3668	0.003	enriched in hATTR
	s__Clostridium felsineum
CAG27	s__Collinsella ihuae	0.024	enriched in hATTR
	s__Coriobacteriaceae bacterium BV3Ac1
	s__Gordonibacter sp. An230
CAG28	s__Geosporobacter ferrireducens	0.005	enriched in hATTR
	s__Clostridia bacterium UC5.1-2H6
CAG29	s__Bacillus pseudomycoides	0.038	enriched in hATTR
CAG30	s__Trichococcus collinsii	0.045	enriched in HC
CAG31	s__[Desulfotomaculum] guttoideum	0.01	enriched in HC
CAG32	s__Candidatus Stoquefichus massiliensis	0.002	enriched in hATTR
CAG33	s__Streptococcus anginosus	0.018	enriched in hATTR
CAG34	s__Lentibacillus sediminis	0.001	enriched in HC
	s__Bacillus novalis
CAG35	s__Shigella flexneri	0.045	enriched in hATTR
CAG36	s__Streptococcus sp. HMSC065C01	0.005	enriched in hATTR
CAG37	s__Anaerococcus tetradius	0.038	enriched in hATTR
CAG38	s__Lachnospiraceae bacterium JC7	0.003	enriched in HC
	s__Butyrivibrio sp. AD3002
CAG39	s__Fibrobacter sp. UWB1	0.041	enriched in hATTR
CAG40	s__Comamonas testosteroni	0.029	enriched in hATTR
CAG41	s__Erysipelotrichaceae bacterium MTC7	0.034	enriched in hATTR
CAG42	s__Acidaminococcus intestini CAG:325	0.041	enriched in hATTR
CAG43	s__Clostridium gasigenes	0.003	enriched in hATTR
CAG44	s__Bifidobacterium scardovii	0.02	enriched in hATTR
CAG45	s__Bacillus licheniformis	0.018	enriched in HC
	s__Pseudobutyrivibrio sp. 49
CAG46	s__Desulfosporosinus sp. BG	0.018	enriched in hATTR
ns = not significant

## Sheet: Table S4-5
Table S4. Result of MSEA based on hATTR-enriched metabolites
ID	Total	Expected	Hits	P-value	Enrichment ratio
Citrate cycle (TCA cycle)	20	0.394	2	0.0573	0.1
Phenylalanine, tyrosine and tryptophan biosynthesis	4	0.0788	1	0.0766	0.25
Glyoxylate and dicarboxylate metabolism	32	0.631	2	0.129	0.0625
Lipoic acid metabolism	8	0.158	1	0.148	0.125
One carbon pool by folate	9	0.177	1	0.164	0.111111
Caffeine metabolism	10	0.197	1	0.181	0.1
Phenylalanine metabolism	10	0.197	1	0.181	0.1
Mucin type O-glycan biosynthesis	12	0.237	1	0.213	0.0833333
Arginine biosynthesis	14	0.276	1	0.244	0.0714286
Pentose and glucuronate interconversions	18	0.355	1	0.303	0.0555556
Fructose and mannose metabolism	20	0.394	1	0.33	0.05
Pentose phosphate pathway	22	0.434	1	0.357	0.0454545
Purine metabolism	65	1.28	2	0.37	0.0307692
Glycolysis / Gluconeogenesis	26	0.512	1	0.407	0.0384615
Alanine, aspartate and glutamate metabolism	28	0.552	1	0.43	0.0357143
MSEA: metabolite set enrichment analysis
Table S5. Result of MSEA based on hATTR-depleted metabolites
ID	Total	Expected	Hits	P-value	Enrichment ratio
D-Glutamine and D-glutamate metabolism	6	0.158	2	0.00945	0.333333
Aminoacyl-tRNA biosynthesis	48	1.26	4	0.0346	0.0833333
Arginine biosynthesis	14	0.368	2	0.0502	0.142857
Histidine metabolism	16	0.42	2	0.0641	0.125
Biosynthesis of unsaturated fatty acids	36	0.946	3	0.066	0.0833333
Retinol metabolism	17	0.447	2	0.0714	0.117647
Pantothenate and CoA biosynthesis	19	0.499	2	0.0869	0.105263
Phenylalanine, tyrosine and tryptophan biosynthesis	4	0.105	1	0.101	0.25
Nitrogen metabolism	6	0.158	1	0.148	0.166667
Alanine, aspartate and glutamate metabolism	28	0.736	2	0.166	0.0714286
Glutathione metabolism	28	0.736	2	0.166	0.0714286
Valine, leucine and isoleucine biosynthesis	8	0.21	1	0.192	0.125
Taurine and hypotaurine metabolism	8	0.21	1	0.192	0.125
Ubiquinone and other terpenoid-quinone biosynthesis	9	0.237	1	0.214	0.111111
Glycine, serine and threonine metabolism	33	0.867	2	0.214	0.0606061
MSEA: metabolite set enrichment analysis

## Sheet: Table S6
Table S6. Primers used for amplification of the TTR gene
gene	Primer sequence (5' to 3')
Exon2	F: CAATTTTGTTAACTTCTCACG R: CAGATGATGTGAGCCTCTCTC
Exon3	F: CCTCCATGCGTAACTTAATCC R: TAGGACATTTCTGTGGTACAC
Exon4	F: TGGTGGAAATGGATCTGTCTG R: TGGAAGGGACAATAAGGGAAT
